# Supplementary material for: Bioinformatic-Experimental Screening Uncovers Multiple Targets for Increase of MHC-I Expression through Activating the Interferon Response in Breast Cancer
Source: Int J Mol Sci. 2024 Sep 30;25(19):10546. doi: 10.3390/ijms251910546 (PMC11476581; doi:10.3390/ijms251910546)
Supplement: Supplementary file 1 [file ijms-25-10546-s001.zip]

Archive with 2 entries (2 files):
- ijms-3227827-supplementary Figures.pdf
- Supplementary Tables-0927-final.pdf
